# Supplementary material for: Nano and Microemulsions for the Treatment of Depressive and Anxiety Disorders: An Efficient Approach to Improve Solubility, Brain Bioavailability and Therapeutic Efficacy
Source: Pharmaceutics. 2022 Dec 16;14(12):2825. doi: 10.3390/pharmaceutics14122825 (PMC9783281; doi:10.3390/pharmaceutics14122825)
Supplement: Supplementary file 1 [file pharmaceutics-14-02825-s001.zip]

Archive with 1 entries (1 files):
- pharmaceutics-2086767-supplementary.pdf
